# Supplementary material for: Sphingosylphosphorylcholine (SPC), a Causative Factor of SPC-Induced Vascular Smooth Muscle Cells Contraction, Is Taken Up via Endocytosis
Source: Cells. 2023 Jan 9;12(2):265. doi: 10.3390/cells12020265 (PMC9857160; doi:10.3390/cells12020265)
Supplement: Supplementary file 1 [file cells-12-00265-s001.zip]

Archive with 5 entries (5 files):
- Supplement 1.tiff
- Supplement 2.tiff
- Supplement 3.tiff
- Supplement 4.tiff
- Supplement 5.tiff
